# Supplementary material for: Continuously Quantifying Oral Chemicals Based on Flexible Hybrid Electronics for Clinical Diagnosis and Pathogenetic Study
Source: Research (Wash D C). 2022 Aug 16;2022:9810129. doi: 10.34133/2022/9810129 (PMC9414179; doi:10.34133/2022/9810129)
Supplement: Supplementary Materials — Figure S1: SEM images of a planar Au electrode and a AuNP-modified electrode. Figure S2: an image of a flexible sensor attached to teeth surfaces. Figure S3: reversible magnetoelectrical interfaces between different modules using conductive magnets. Figure S4: images of a sensor, a circuit, and two batteries connected in series under extreme bending. Figure S5: an illustration of the circuit design and detailed chip information for the intraoral system. Figure S6: a flexible customized dental brace under stretching, bending, and twisting. Figure S7: the weight of a flexible system and a dental brace embedded with a system. Figure S8: a subject wearing a dental brace integrated with a flexible system. Figure S9: CV curves of electrochemical polymerization of polyaniline with a scan rate of 0.1 V/s. Figure S10: CV curves of a PANI-modified electrode measured at different scan rates from 25 to 300 mV/s. Figure S11: EIS analysis of planar Au electrodes before and after different types of surface modifications. Figure S12: potential stability of a PVB-coated reference electrode and a solid-state Ag/AgCl electrode. Figure S13: reversibility of a Ca2+ sensor with reciprocating concentrations from 0.5 mM to 2 mM. Figure S14: potential stability of a Ca2+ sensor under different pH values. Figure S15: reproducibility of Ca2+ sensors (n = 6) and pH sensors (n = 4). Figure S16: stability of the system for Ca2+ and pH sensing with repeated fluid flushing at a flow rate of 120 mL/min. Figure S17: stability of system encapsulation in artificial saliva. Figure S18: the Ca2+ concentration measurement during the demineralization process when a tooth was immersed in an acidic solution (3 mL, pH = 4.3). Figure S19: the sensing performance of a Ca2+ sensor and a pH sensor disinfected by 75% alcohol immersion and ultraviolet exposure, respectively. Figure S20: in vivo, real-time pH monitoring when drinking different beverages with different acidities. Data were tested with the drink in t [file 9810129.f1.zip]

Archive with 2 entries (2 files):
- Movie S1.mp4
- Research-Supplementary Materials.docx
